# Supplementary material for: Nanolipoprotein particle (NLP) vaccine confers protection against Yersinia pestis aerosol challenge in a BALB/c mouse model
Source: Front Immunol. 2025 Jun 26;16:1603710. doi: 10.3389/fimmu.2025.1603710 (PMC12241055; doi:10.3389/fimmu.2025.1603710)
Supplement: Supplementary file 2 [file Table1.xlsx]

## Sheet: Table
		A												B												C
		F1V												V												F1
		Cytokinea		PBS (Sham)	F1V + Alu	F1:NLP	F1:NLP + Alu	V:NLP	V:NLP + Alu	F1:V:NLP	F1:V:NLP + Alu			Cytokinea		PBS (Sham)	F1V + Alu	F1:NLP	F1:NLP + Alu	V:NLP	V:NLP + Alu	F1:V:NLP	F1:V:NLP + Alu			Cytokinea		PBS (Sham)	F1V + Alu	F1:NLP	F1:NLP + Alu	V:NLP	V:NLP + Alu	F1:V:NLP	F1:V:NLP + Alu
		G-CSF		1.66016	1.66016	1.66016	1.66016	1.66016	1.66016	1.66016	1.57791			G-CSF		1.66016	1.66016	1.66016	1.66016	1.66016	1.66016	1.66016	1.61851			G-CSF		1.66016	1.66016	1.66016	1.3785	1.66016	1.66016	1.66016	1.42354
		IL-10		2.62095	20.2645	2.6123	13.8055	3.22649	75.8574	4.35564	40.9584			IL-10		2.6123	12.9147	2.6123	2.78871	5.0803	86.3644	5.64331	39.0564			IL-10		2.73697	8.79242	5.27424	47.8733	2.72467	2.78877	7.42424	30.9342
		IL-3		3.3665	118.23	6.5343	139.904	4.73279	156.672	19.9069	145.875			IL-3		4.63595	63.7288	5.07309	16.8831	7.84759	203.803	12.1624	89.964			IL-3		5.40469	78.9509	25.1067	507.355	3.08738	7.11388	39.3041	229.707
		LIF		3.13599	12.2	3.07617	4.65793	3.07617	3.20738	3.13599	7.96373			LIF		3.07617	4.28769	3.07617	3.07617	3.52132	11.5956	2.98605	6.99821			LIF		3.07617	4.19033	3.07617	29.935	3.07617	3.07617	3.17538	12.5869
		IL-1 beta		0.873193	2.59625	1.09914	3.16695	1.17321	3.96264	1.25637	3.15826			IL-1 beta		0.848431	2.69888	0.6763	1.55161	1.89709	6.02511	1.30662	3.63733			IL-1 beta		3.8451	5.6702	5.40722	11.6722	4.63384	6.02753	6.07663	8.48888
		IL-2		16.0563	1179.25	61.4078	1066.54	40.2433	1726.78	100.37	1139.24			IL-2		32.5652	507.515	42.2906	156.6	96.6519	2794.09	79.9067	736.224			IL-2		28.2151	442.242	194.713	3613.04	30.4053	63.4527	179.427	1056.86
		M-CSF		0.32959	0.211534	0.32959	0.304396	0.32959	0.32959	0.32959	0.248044			M-CSF		0.32959	0.250614	0.32959	0.32959	0.32959	0.300889	0.32959	0.287129			M-CSF		0.32959	0.16954	0.32959	0.307749	0.32959	0.32959	0.32959	0.23258
		IP-10 (CXCL10)		31.5913	195.238	50.8354	250.024	39.1334	185.223	151.362	226.795			IP-10 (CXCL10)		51.9848	121.903	46.5842	63.5851	90.675	215.116	82.297	131.397			IP-10 (CXCL10)		97.8565	121.702	211.479	341.848	66.6284	71.107	159.505	213.663
		IL-4		1.35904	49.4114	1.17791	33.1844	1.5108	94.7523	4.79802	75.2782			IL-4		0.857402	28.2658	1.10321	4.20817	2.50494	126.159	3.80337	63.7236			IL-4		1.41646	28.6571	4.49501	92.2098	1.37387	3.73417	6.83162	77.6917
		IL-5		2.51465	942.251	2.58256	1689.05	3.08821	5519.6	5.35801	3155.25			IL-5		2.51465	547.43	2.51465	61.9885	5.63076	8536.13	5.18658	2692.25			IL-5		3.33801	170.853	16.6343	7833.33	2.95854	7.10217	17.9885	3697.71
		IL-6		10.4863	404.708	28.5589	669.053	38.0075	446.252	79.156	486.552			IL-6		12.1359	312.163	6.77476	22.8989	62.9795	636.443	50.6827	380.69			IL-6		20.8861	358.8	114.124	1523.16	20.0536	32.2159	83.1465	744.447
		IFN alpha		7.71484	7.97039	7.71484	7.71484	7.71484	7.71484	7.71484	7.33266			IFN alpha		7.71484	7.38599	7.71484	7.71484	7.71484	8.18774	7.71484	7.52132			IFN alpha		7.71484	9.08098	7.71484	7.71484	7.71484	7.68366	7.71484	7.05626
		IL-9		21.5088	26.0791	21.5088	21.5088	21.5088	24.4736	21.5088	26.8054			IL-9		21.5088	21.5088	21.5088	21.5088	21.1864	50.693	21.5088	32.428			IL-9		21.5088	24.019	21.5088	161.789	21.5088	21.5088	22.6188	76.6857
		IL-22		10.8887	159.062	10.8887	178.15	11.0262	133.775	20.2781	133.158			IL-22		11.4986	81.9174	10.8887	29.9076	28.8368	413.008	42.4717	179.426			IL-22		29.7243	158.442	160.014	1887.93	42.5781	36.6883	157.785	834.291
		IL-13		3.05176	303.633	3.05176	738.528	3.86397	1384.65	5.98169	943.67			IL-13		3.05176	152.16	3.05176	47.7629	5.62665	1826.62	7.11932	817.575			IL-13		4.54965	92.8996	18.8258	1867.85	3.8192	12.9849	18.6951	1063.71
		IL-27		2.03857	4.61736	2.03857	2.22385	2.03857	2.30183	2.03857	3.81959			IL-27		2.03857	2.44385	2.03857	2.03857	2.56702	4.55262	2.3219	3.49264			IL-27		2.36879	5.25186	1.53422	16.0751	1.75492	1.80119	4.10781	10.0824
		IL-23		8.74023	8.74023	8.74023	8.74023	8.74023	8.74023	8.74023	8.30725			IL-23		8.74023	8.74023	8.74023	8.74023	8.74023	8.74023	8.74023	8.52099			IL-23		8.74023	8.74023	8.74023	8.74023	8.74023	8.74023	8.74023	7.89572
		IFN gamma		5.39846	226.622	19.2399	433.546	12.5265	947.615	31.8993	439.521			IFN gamma		16.9295	113.021	7.672	26.8898	40.5846	1605.41	37.1908	320.149			IFN gamma		62.3765	87.6331	168.959	1884.63	12.8681	58.3913	91.3792	870.002
		IL-12p70		1.58197	4.35939	1.52505	3.32879	0.976666	7.03565	1.5676	4.82497			IL-12p70		1.87027	2.77712	1.63157	1.38716	1.67991	8.89761	2.21076	3.97262			IL-12p70		2.09458	2.72425	1.16337	8.93178	1.70738	1.34368	2.75873	6.26572
		GM-CSF		3.14941	99.2008	3.14941	130.768	3.93517	148.148	6.31311	118.755			GM-CSF		2.90085	46.5664	3.14941	7.07124	6.17037	215.716	8.04992	69.0516			GM-CSF		4.36706	39.3908	9.41216	296.749	4.93988	4.74556	12.5992	153.023
		GRO-alpha (CXCL1)		20.5959	27.8025	22.3765	24.6327	21.0801	15.1894	25.6902	26.3369			GRO-alpha (CXCL1)		28.8656	30.6901	22.51	28.674	33.0835	24.5638	24.978	24.1971			GRO-alpha (CXCL1)		62.5662	57.8556	63.5564	80.9438	56.039	42.5451	56.4197	61.0779
		RANTES (CCL5)		117.241	168.737	102.414	202.02	118.12	189.591	125.616	181.341			RANTES (CCL5)		247.651	215.645	189.738	288.256	233.624	321.319	234.042	248.496			RANTES (CCL5)		454.296	371.145	417.359	631.51	407.244	420.638	437.967	446.979
		TNF alpha		4.58251	56.5339	3.61475	51.8119	4.34213	86.3662	4.18083	57.5236			TNF alpha		16.4962	49.7532	10.0226	22.1832	21.2009	131.135	8.15778	63.2443			TNF alpha		47.6422	66.7991	52.0358	187.016	47.7653	58.2162	42.7995	114.241
		MCP-3 (CCL7)		6.16659	49.5104	9.75041	56.5512	8.56526	58.5129	23.7945	59.1774			MCP-3 (CCL7)		7.84154	34.6754	8.2853	14.4732	13.0932	45.4869	14.1534	33.3556			MCP-3 (CCL7)		12.2823	33.5108	22.303	39.4048	13.0594	15.2678	23.7594	34.2823
		MIP-1 alpha (CCL3)		17.4996	203.819	19.2752	307.036	23.6934	340.411	33.1569	368.095			MIP-1 alpha (CCL3)		35.5216	132.297	27.2444	63.6224	49.5293	490.671	39.8622	234.348			MIP-1 alpha (CCL3)		106.244	166.752	116.327	799.726	93.1731	112.234	116.502	343.681
		IL-17A (CTLA-8)		1.57471	38.098	1.77813	7.86157	2.60845	7.81315	3.89066	6.09167			IL-17A (CTLA-8)		1.79333	15.0926	1.57471	2.6609	4.8474	38.3284	8.02338	12.4448			IL-17A (CTLA-8)		2.74375	57.6615	31.4534	351.46	4.56802	3.31182	34.4925	73.3703
		IL-15		2.2583	5.35465	2.2583	4.08462	2.2583	6.83684	2.17168	6.20181			IL-15		2.65711	3.26824	2.2583	2.07457	3.03926	9.06944	2.27473	6.55978			IL-15		3.29924	2.92335	2.67767	12.923	2.2583	1.88663	4.6254	7.58167
		MIP-2 alpha (CXCL2)		3.87377	17.2414	4.945	19.0246	4.44959	19.2134	5.61593	18.3566			MIP-2 alpha (CXCL2)		17.9927	19.7101	12.8708	18.5304	16.8534	30.0441	11.8012	20.4758			MIP-2 alpha (CXCL2)		45.2525	44.9777	43.2062	114.742	49.6956	42.2238	34.8532	67.4928
		IL-1 alpha		3.39355	2.97462	3.39355	3.39355	3.39355	3.39355	3.39355	2.62835			IL-1 alpha		3.39355	3.39355	3.39355	3.39355	3.39355	3.39355	3.39355	2.79779			IL-1 alpha		3.39355	2.65037	3.39355	3.2629	3.39355	3.39355	3.39355	3.19016
		ENA-78 (CXCL5)		11.5723	11.7676	11.5723	11.5723	11.5723	11.5723	11.5723	10.4663			ENA-78 (CXCL5)		11.5723	10.1494	11.5723	11.5723	11.5723	11.5699	11.1373	9.13324			ENA-78 (CXCL5)		11.5723	12.6238	11.5723	11.5723	11.5723	11.5723	11.5723	11.2398
		Eotaxin		0.732422	4.71107	0.732422	1.16334	0.732422	0.954133	0.781226	1.47991			Eotaxin		0.732422	3.6346	0.732422	0.78293	0.89933	1.45434	0.78293	1.28945			Eotaxin		0.732422	3.78907	0.72852	1.61782	0.72852	0.732422	0.84443	1.41673
		IL-28		38.5498	35.8831	38.5498	38.5498	38.5498	38.5498	38.5498	35.877			IL-28		38.5498	38.5498	38.5498	38.5498	38.5498	38.5498	38.5498	37.5828			IL-28		38.5498	38.5498	38.5498	38.5498	38.5498	38.5498	38.5498	29.3299
		IL-18		35.5469	35.5469	35.5469	46.3581	35.5469	76.8901	35.5469	64.1105			IL-18		35.5469	35.5469	35.5469	35.5469	35.5469	132.073	35.5469	62.8922			IL-18		58.973	35.5469	35.5469	140.659	35.5469	35.5469	35.5469	169.956
		MIP-1 beta (CCL4)		97.2528	489.809	107.086	756.956	127.347	856.111	153.626	987.058			MIP-1 beta (CCL4)		171.829	329.862	152.02	229.759	215.809	1533.52	195.522	821.187			MIP-1 beta (CCL4)		281.644	371.052	308.528	2599.13	286.217	294.188	365.384	1204.03
		IL-31		9.47266	9.47266	9.47266	9.47266	9.47266	9.47266	9.47266	9.00339			IL-31		9.47266	9.47266	9.47266	9.47266	9.47266	9.47266	9.47266	9.23504			IL-31		9.47266	9.47266	9.47266	9.47266	9.47266	9.47266	9.47266	8.55737
		a The cytokine results are shown as the Geometric Mean (pg/ml).												a The cytokine results are shown as the Geometric Mean (pg/ml).												a The cytokine results are shown as the Geometric Mean (pg/ml).
