# Supplementary material for: Nanolipoprotein particle (NLP) vaccine confers protection against Yersinia pestis aerosol challenge in a BALB/c mouse model
Source: Front Immunol. 2025 Jun 26;16:1603710. doi: 10.3389/fimmu.2025.1603710 (PMC12241055; doi:10.3389/fimmu.2025.1603710)
Supplement: Supplementary file 3 [file Table2.xlsx]

## Sheet: Tables (3)
	A												B												C
	F1V												V												F1
	Cytokinea		PBS (Sham)	F1V + Alu	F1:NLP	F1:NLP + Alu	V:NLP	V:NLP + Alu	F1:V:NLP	F1:V:NLP + Alu			Cytokinea		PBS (Sham)	F1V + Alu	F1:NLP	F1:NLP + Alu	V:NLP	V:NLP + Alu	F1:V:NLP	F1:V:NLP + Alu			Cytokinea		PBS (Sham)	F1V + Alu	F1:NLP	F1:NLP + Alu	V:NLP	V:NLP + Alu	F1:V:NLP	F1:V:NLP + Alu
	G-CSF		0.248672	0.490468	0.267999	0.524481	0.421232	0.722231	0.614552	0.780554			G-CSF		0.229204	0.50794	0.274758	0.273427	0.500207	0.762294	0.594493	0.772513			G-CSF		0.19216	0.251869	0.291623	0.299893	0.447012	0.42685	0.519105	0.570809
	ENA-78 (CXCL5)		3.93971	10.1293	4.32018	4.28498	5.64821	10.135	9.8663	13.9907			ENA-78 (CXCL5)		4.76861	8.78248	3.40709	4.32157	6.6836	8.76917	6.00995	8.57051			ENA-78 (CXCL5)		3.29052	5.34478	4.99186	6.13616	7.92284	4.8461	7.27348	8.2459
	MIP-1 beta (CCL4)		125.313	391.102	167.971	193.89	194.328	691.936	421.188	565.189			MIP-1 beta (CCL4)		153.922	316.771	203.644	180.699	191.77	554.467	452.723	565.051			MIP-1 beta (CCL4)		134.701	207.858	173.014	199.58	177.075	368.187	428.822	514.747
	IL-12p70		1.09258	8.03929	1.64084	2.99385	1.83112	10.3353	5.2883	9.2733			IL-12p70		1.58148	6.6983	2.59449	2.16606	1.78401	10.3225	5.24839	9.23979			IL-12p70		1.27092	2.67084	1.7349	2.98565	1.62217	4.96543	4.68269	7.12808
	IL-31		3.06618	2.84023	3.20121	3.54477	3.07681	2.59452	3.38967	2.16659			IL-31		3.1341	2.35115	3.2732	3.25949	3.12038	2.50285	3.41707	2.46066			IL-31		3.14613	3.59912	3.19337	3.48225	3.05442	3.5422	3.38076	3.78185
	IL-28		13.0725	11.6956	13.6286	15.6203	12.6053	11.9504	15.2688	10.9541			IL-28		13.8292	9.53396	14.5143	13.916	12.8503	10.1907	15.8854	12.0789			IL-28		13.5804	11.84	14.0187	12.127	12.0758	16.0375	15.3225	13.1712
	IL-18		259.833	5639.43	989.307	1829.1	723.22	7639.66	3860.83	6856.26			IL-18		443.188	4684.57	1745.51	1182	776.174	7735.22	3836.44	6941.77			IL-18		358.927	1819.8	1107.82	1951.04	559.863	3470.51	3303.11	5312.43
	Eotaxin		0.384418	0.462194	0.398473	0.404044	0.368682	0.472891	0.437224	0.549738			Eotaxin		0.403132	0.452889	0.403187	0.400196	0.381222	0.447813	0.436441	0.452151			Eotaxin		0.394945	0.418735	0.385974	0.411482	0.373105	0.433702	0.352477	0.455129
	MCP-3 (CCL7)		6.13182	12.5031	6.47235	9.30387	6.75868	31.833	45.0063	75.9696			MCP-3 (CCL7)		7.76398	11.4229	6.43844	7.90601	6.73136	25.9352	46.5261	42.0788			MCP-3 (CCL7)		6.35161	13.3776	6.92247	11.3391	6.16564	27.7835	47.386	49.0338
	MIP-1 alpha (CCL3)		69.2616	260.111	94.0685	125.896	120.265	317.82	206.815	284.119			MIP-1 alpha (CCL3)		106.028	236.729	142.222	114.35	145.114	300.971	241.839	299.517			MIP-1 alpha (CCL3)		81.6595	142.419	104.79	122.041	116.781	196.745	212.527	265.164
	IL-1 alpha		3.1247	7.30088	1.77667	2.87609	2.5584	6.98788	3.05136	5.80599			IL-1 alpha		3.84413	6.41149	2.95674	2.19675	2.11455	7.30207	3.81258	6.17291			IL-1 alpha		3.40601	3.78124	1.70831	2.29238	1.43714	3.96751	3.00919	4.70401
	MIP-2 alpha (CXCL2)		106.165	228.576	186.907	120.373	187.34	568.48	464.516	730.492			MIP-2 alpha (CXCL2)		166.3	232.196	292.801	127.473	227.82	623.175	512.328	742.401			MIP-2 alpha (CXCL2)		113.266	130.938	199.105	108.29	175.756	405.196	444.663	603.738
	IL-15		1.39959	6.18754	2.95598	3.50305	2.61608	3.911	5.59509	3.24294			IL-15		1.22366	6.72403	4.74388	2.92698	2.32559	3.20475	6.4879	3.05785			IL-15		1.29165	4.28783	3.24224	3.7902	1.83735	5.66422	5.78853	4.20735
	IL-17A (CTLA-8)		0.7019	160.19	2.93951	6.36624	5.22022	92.0157	48.7089	83.3495			IL-17A (CTLA-8)		1.43698	119.364	12.0369	6.80603	20.4518	130.207	110.823	160.457			IL-17A (CTLA-8)		1.31216	31.119	5.08529	6.22548	2.57401	14.098	38.0754	55.6632
	MCP-1 (CCL2)		26.3083	40.5646	25.4197	34.3396	27.8106	110.7	195.644	252.478			MCP-1 (CCL2)		30.2708	40.3071	26.5873	34.3223	25.1306	96.3052	199.101	161.16			MCP-1 (CCL2)		24.4511	44.026	26.1791	43.0939	21.3959	105.715	191.052	177.678
	TNF alpha		44.313	131.661	58.7931	69.2814	60.3939	180.189	109.462	170.455			TNF alpha		69.0112	122.434	91.4597	64.2797	73.0811	203.809	125.953	182.303			TNF alpha		51.6478	64.2825	64.9792	66.641	60.2483	109.34	109.545	140.278
	GM-CSF		2.53561	106.571	5.70177	19.0165	5.60806	106.087	17.9107	85.0088			GM-CSF		4.26148	66.3926	8.22695	5.40145	5.17722	92.1896	17.8649	67.9565			GM-CSF		3.23321	19.6375	6.19478	18.0706	3.77492	16.7629	14.5704	42.8549
	RANTES (CCL5)		425.302	483.717	434.7	425.823	460.205	625.251	636.988	617.783			RANTES (CCL5)		518.86	525.02	532.627	483.659	487.517	625.678	685.078	627.993			RANTES (CCL5)		442.035	456.884	448.344	428.137	462.518	641.711	655.895	648.817
	GRO-alpha (CXCL1)		33.564	63.9819	44.486	20.0271	27.0197	164.363	208.589	283.832			GRO-alpha (CXCL1)		41.6903	63.5018	57.8816	22.4379	37.4186	168.384	270.493	220.848			GRO-alpha (CXCL1)		31.1847	51.294	49.5762	22.4399	29.0057	149.637	224.433	240.661
	IL-10		5.13371	31.9235	5.57019	7.83522	6.08713	83.4577	16.9699	70.5581			IL-10		6.81245	22.2418	7.57735	6.33829	7.6758	68.8661	17.9935	58.4642			IL-10		6.06702	8.70453	6.41628	7.65341	4.26936	12.8503	12.3836	15.8329
	IL-3		1.04182	238.057	4.81995	35.6235	3.31799	247.395	18.2574	194.472			IL-3		1.11664	118.061	5.00592	3.12747	3.90537	150.219	13.9276	118.135			IL-3		1.05732	27.6433	5.67138	27.4586	2.01144	11.6487	12.1027	54.0699
	IL-13		1.22584	581.822	3.17571	116.974	3.59516	722.988	15.6356	600.74			IL-13		1.96319	424.107	4.95705	6.18718	3.87972	486.22	17.0175	536.734			IL-13		1.67742	71.9084	4.21603	85.2845	2.20294	14.8494	11.3153	171.76
	IFN gamma		19.6763	1555.12	111.124	252.534	82.2002	2947.59	707.286	1871			IFN gamma		44.8122	975.513	244.847	118.591	83.1285	3436.1	702.725	2054.19			IFN gamma		31.9703	214.406	129.725	289.496	60.7345	635.858	552.465	1255.27
	IL-9		11.3655	28.0178	11.4777	13.1154	11.416	30.6179	12.3789	19.4297			IL-9		11.4937	22.9626	12.2066	12.1054	12.236	34.2541	14.7104	22.0268			IL-9		11.5139	13.2393	11.7493	13.7839	11.2642	13.3566	12.655	13.6814
	IL-23		3.10333	9.02218	2.4459	2.84997	1.38355	7.33005	2.97399	6.28825			IL-23		3.80085	7.94164	3.19656	2.84768	1.41593	7.54206	3.94164	7.31702			IL-23		3.61647	4.81431	2.71793	2.90821	1.30366	3.64626	3.24753	5.07424
	IL-27		0.691714	1.55611	0.668058	0.81793	0.889675	2.81542	1.47899	2.12876			IL-27		0.889905	1.47342	0.972837	0.842822	0.927584	2.95152	1.53909	2.03259			IL-27		0.655722	0.866582	0.706074	0.872458	0.689226	1.57712	1.33343	1.60247
	IL-5		1.18418	1787.23	1.72829	271.754	2.74231	2778.95	8.15328	2218.2			IL-5		1.54904	1189.71	3.35762	4.06374	2.58445	1675.8	8.96851	2005.53			IL-5		0.977813	121.033	2.6734	182.482	1.92105	11.2572	5.82814	312.115
	IL-6		34.9888	531.732	65.3388	199.384	81.9869	920.849	399.436	1227.17			IL-6		46.1209	472.511	76.3324	216.76	92.9784	896.46	468.491	1171.59			IL-6		36.0291	240.437	65.2892	165.992	40.4076	221.878	359.628	750.583
	LIF		0.483214	9.56669	0.847281	1.2631	1.10267	15.3358	3.1885	12.1491			LIF		0.714525	7.08681	1.01117	0.604493	1.15601	14.1416	3.62857	9.65049			LIF		0.809618	2.14724	0.997974	1.2851	0.929049	2.25118	3.2143	4.88487
	IL-1 beta		5.07883	8.50377	5.23303	6.40877	7.49251	13.4078	9.51324	13.9754			IL-1 beta		6.68819	8.55409	7.02567	6.85904	8.40278	14.6226	10.8869	14.8565			IL-1 beta		5.344	5.10969	5.17458	6.39328	8.25326	11.3859	9.76713	13.2411
	IL-22		10.8567	597.684	62.2896	118.395	33.6891	965.439	389.475	840.535			IL-22		21.5565	544.047	110.698	42.9025	82.1926	868.736	418.702	858.435			IL-22		14.8437	172.527	83.4915	116.53	32.6704	377.78	391.301	655.135
	IL-4		0.388642	36.5724	1.39543	6.91593	1.9218	65.1587	5.01376	45.6596			IL-4		0.647583	24.676	2.05748	3.07582	1.85306	52.2223	4.82357	34.855			IL-4		0.519875	8.03517	1.57359	6.58406	0.8068	4.27565	3.62104	10.6954
	IP-10 (CXCL10)		13.5116	66.513	18.7694	20.8508	13.6858	149.765	123.849	176.441			IP-10 (CXCL10)		18.5765	64.7625	20.4145	24.0662	16.0745	158.3	138.546	165.05			IP-10 (CXCL10)		12.7327	36.5069	19.1271	23.9346	12.8919	92.0575	118.713	146.203
	IFN alpha		3.75704	3.7497	3.66549	4.1748	4.1748	4.1748	4.1748	4.1748			IFN alpha		3.00801	2.83632	3.61975	3.20697	4.1748	4.1748	4.1748	4.1748			IFN alpha		3.70207	3.75482	3.66585	3.5988	4.1748	4.07689	4.1748	4.1748
	IL-2		11.8738	1063.26	44.1368	244.459	20.8283	808.033	85.6707	519.456			IL-2		17.184	692.241	43.0773	34.3249	35.6794	568.48	80.505	382.062			IL-2		14.3836	213.278	49.4552	197.163	14.6003	56.7533	64.486	198.229
	M-CSF		0.158057	0.41326	0.118029	0.129735	0.103688	0.337513	0.169363	0.266134			M-CSF		0.195541	0.340346	0.148674	0.135715	0.13246	0.307015	0.175137	0.217742			M-CSF		0.176637	0.228933	0.105597	0.123407	0.0737501	0.127274	0.178851	0.161736
	a The cytokine results are shown as the Geometric Mean (pg/ml).												a The cytokine results are shown as the Geometric Mean (pg/ml).												a The cytokine results are shown as the Geometric Mean (pg/ml).
