# Supplementary material for: Nanolipoprotein particle (NLP) vaccine confers protection against Yersinia pestis aerosol challenge in a BALB/c mouse model
Source: Front Immunol. 2025 Jun 26;16:1603710. doi: 10.3389/fimmu.2025.1603710 (PMC12241055; doi:10.3389/fimmu.2025.1603710)
Supplement: Supplementary file 4 [file Table3.xlsx]

## Sheet: Table
	Supplementary Table 3. Total IgG response against F1V, F1 and V antigens at 28 days post-vaccination.
	Coating Antigen	Statistics	Vaccine Groupsa
			F1V + Alu	V:NLP	F1:NLP	F1:V:NLP	V:NLP + Alu	F1:NLP + Alu	F1:V:NLP + Alu	PBS (Sham)
	F1V	Median (Q1, Q3)	640,000 ( 384,000 , 960,000 )	33,333 ( 6,717 , 69,333 )	24,000 ( 14,667 , 80,000 )	58,667 ( 26,667 , 106,667 )	181,333 ( 96,000 , 768,000 )	106,667 ( 80,000 , 106,667 )	146,667 ( 72,000 , 266,667 )	50 ( 50 , 50 )
		GEO Mean (GSE)	508,973 ( 1.63 )	8,492 ( 4.63 )	30,204 ( 1.68 )	50,797 ( 1.52 )	227,620 ( 1.87 )	85,430 ( 1.19 )	115,489 ( 1.64 )	50 ( 1.00 )
		vs. V:NLP	<.0001
		vs. F1:NLP	0.0008	0.9821
		vs. F1:V:NLP	0.0162	0.6554	0.9924
		vs. V:NLP + Alu	0.9998	0.0001	0.0049	0.0652
		vs. F1:NLP + Alu	0.1565	0.1750	0.7343	0.9922	0.3871
		vs. F1:V:NLP + Alu	0.5540	0.0260	0.2759	0.7905	0.8411	0.9965
		vs. PBS (Sham)	<.0001	<.0001	<.0001	<.0001	<.0001	<.0001	<.0001
	F1	Median (Q1, Q3)	160,000 ( 112,000 , 160,000 )	50 ( 50 , 50 )	42,667 ( 18,667 , 160,000 )	32,000 ( 14,667 , 53,333 )	75 ( 50 , 4,050 )	128,000 ( 106,667 , 153,600 )	146,667 ( 93,333 , 160,000 )	50 ( 50 , 50 )
		GEO Mean (GSE)	127,243 ( 1.26 )	50 ( 1.00 )	47,946 ( 1.89 )	25,398 ( 1.57 )	211 ( 3.39 )	111,934 ( 1.12 )	113,137 ( 1.32 )	50 ( 1.00 )
		vs. V:NLP	<.0001
		vs. F1:NLP	0.8641	<.0001
		vs. F1:V:NLP	0.2957	<.0001	0.9838
		vs. V:NLP + Alu	<.0001	0.1308	<.0001	<.0001
		vs. F1:NLP + Alu	1.0000	<.0001	0.8835	0.3213	<.0001
		vs. F1:V:NLP + Alu	1.0000	<.0001	0.9209	0.3831	<.0001	1.0000
		vs. PBS (Sham)	<.0001	0.9815	<.0001	<.0001	0.0081	<.0001	<.0001
	V	Median (Q1, Q3)	480,000 ( 200,000 , 640,000 )	69,333 ( 5,400 , 170,667 )	50 ( 50 , 50 )	32,000 ( 20,000 , 58,667 )	234,667 ( 128,000 , 1,450,667 )	50 ( 50 , 50 )	160,000 ( 120,000 , 186,667 )	50 ( 50 , 50 )
		GEO Mean (GSE)	320,000 ( 1.63 )	13,481 ( 5.43 )	50 ( 1.00 )	28,509 ( 1.61 )	341,044 ( 2.03 )	50 ( 1.00 )	142,544 ( 1.22 )	50 ( 1.00 )
		vs. V:NLP	0.0111
		vs. F1:NLP	<.0001	<.0001
		vs. F1:V:NLP	0.0314	1.0000	<.0001
		vs. V:NLP + Alu	0.9810	0.0003	<.0001	0.0011
		vs. F1:NLP + Alu	<.0001	<.0001	1.0000	<.0001	<.0001
		vs. F1:V:NLP + Alu	0.9230	0.2895	<.0001	0.4908	0.3712	<.0001
		vs. PBS (Sham)	<.0001	<.0001	1.0000	<.0001	<.0001	1.0000	<.0001
	a Pairwise treatment groups (n = 4 per group) were compared by negative binomial generalized linear mixed model. The multiplicity was adjusted by Tukey’s method.
