# Supplementary material for: Nanolipoprotein particle (NLP) vaccine confers protection against Yersinia pestis aerosol challenge in a BALB/c mouse model
Source: Front Immunol. 2025 Jun 26;16:1603710. doi: 10.3389/fimmu.2025.1603710 (PMC12241055; doi:10.3389/fimmu.2025.1603710)
Supplement: Supplementary file 5 [file Table4.xlsx]

## Sheet: Table
		Supplementary Table 4. Total IgG response 21 days post-vaccination in BALB/c mice.
				IgG Titer a
		Vaccine Groups b		Anti-F1					Anti-LcrV
		PBS (Sham)		56	(	1.12	)		50	(	1	)
		F1V + Alu		332563	(	1.41	)		2463293	(	1.37	)
		F1:NLP		161270	(	1.33	)		294	(	3.25	)
		F1:NLP + Alu		308318	(	1.37	)		58	(	1.12	)
		V:NLP		126	(	2.52	)		77181	(	1.91	)
		V:NLP + Alu		262	(	2.45	)		1280000	(	1.54	)
		F1:V:NLP		66513	(	1.8	)		57018	(	1.62	)
		F1:V:NLP + Alu		142544	(	1.18	)		977558	(	1.25	)
		a Values represent geometric mean with geometric standard error (GSE).
		b n = 6 animal sera per group.
