# Supplementary material for: Nanolipoprotein particle (NLP) vaccine confers protection against Yersinia pestis aerosol challenge in a BALB/c mouse model
Source: Front Immunol. 2025 Jun 26;16:1603710. doi: 10.3389/fimmu.2025.1603710 (PMC12241055; doi:10.3389/fimmu.2025.1603710)
Supplement: Supplementary file 6 [file Table5.xlsx]

## Sheet: Table
	Supplementary Table 5. Subclass (IgG1 and IgG2a) antibody response against F1 and V antigens at 28 days post-vaccination.
	Coating Antigen	Antibody	Statistics	Vaccine Groupsa
				F1V + Alu	V:NLP	F1:NLP	F1:V:NLP	V:NLP + Alu	F1:NLP + Alu	F1:V:NLP + Alu	PBS (Sham)
	F1	IgG1	Median (Q1, Q3)	1,493,333 ( 773,333 , 2,133,333 )	50 ( 50 , 50 )	554,667 ( 320,000 , 1,365,333 )	298,667 ( 170,667 , 896,000 )	8,700 ( 267 , 42,667 )	1,194,667 ( 1,024,000 , 1,706,667 )	1,920,000 ( 1,066,667 , 2,346,667 )	50 ( 50 , 50 )
			GEO Mean (GSE)	1,076,347 ( 1.65 )	50 ( 1.00 )	574,701 ( 1.63 )	341,719 ( 1.64 )	2,851 ( 4.19 )	1,290,159 ( 1.18 )	1,356,113 ( 1.51 )	50 ( 1.00 )
			vs. V:NLP	<.0001
			vs. F1:NLP	0.9842	<.0001
			vs. F1:V:NLP	0.7950	<.0001	0.9988
			vs. V:NLP + Alu	<.0001	<.0001	<.0001	<.0001
			vs. F1:NLP + Alu	1.0000	<.0001	0.9332	0.6229	<.0001
			vs. F1:V:NLP + Alu	0.9995	<.0001	0.8373	0.4553	<.0001	1.0000
			vs. PBS (Sham)	<.0001	0.9999	<.0001	<.0001	<.0001	<.0001	<.0001
		IgG2a	Median (Q1, Q3)	5,333 ( 2,533 , 269,867 )	50 ( 50 , 50 )	8,333 ( 1,933 , 70,667 )	2,667 ( 1,200 , 5,667 )	50 ( 50 , 50 )	2,667 ( 2,000 , 3,667 )	1,067 ( 500 , 1,733 )	50 ( 50 , 50 )
			GEO Mean (GSE)	10,119 ( 3.97 )	50 ( 1.00 )	7,141 ( 3.21 )	2,123 ( 1.87 )	50 ( 1.00 )	2,670 ( 1.19 )	800 ( 1.65 )	50 ( 1.00 )
			vs. V:NLP	<.0001
			vs. F1:NLP	1.0000	<.0001
			vs. F1:V:NLP	0.7395	0.0008	0.8837
			vs. V:NLP + Alu	<.0001	1.0000	<.0001	0.0003
			vs. F1:NLP + Alu	0.5791	0.0020	0.7610	1.0000	0.0007
			vs. F1:V:NLP + Alu	0.0481	0.0960	0.1010	0.8219	0.0461	0.9232
			vs. PBS (Sham)	<.0001	0.9999	<.0001	0.0001	1.0000	0.0004	0.0313
	V	IgG1	Median (Q1, Q3)	5,120,000 ( 2,453,333 , 6,400,000 )	554,667 ( 42,692 , 1,194,667 )	300 ( 125 , 1,000 )	234,667 ( 96,000 , 426,667 )	2,389,333 ( 1,109,333 , 5,802,667 )	2,133 ( 2,133 , 2,400 )	1,706,667 ( 800,000 , 2,346,667 )	50 ( 50 , 50 )
			GEO Mean (GSE)	3,044,370 ( 1.70 )	48,041 ( 10.74 )	283 ( 2.06 )	191,783 ( 1.59 )	2,298,802 ( 1.67 )	2,136 ( 1.06 )	1,208,159 ( 1.59 )	50 ( 1.00 )
			vs. V:NLP	0.0095
			vs. F1:NLP	<.0001	<.0001
			vs. F1:V:NLP	0.0036	1.0000	<.0001
			vs. V:NLP + Alu	1.0000	0.0065	<.0001	0.0024
			vs. F1:NLP + Alu	<.0001	<.0001	0.0442	<.0001	<.0001
			vs. F1:V:NLP + Alu	0.8888	0.3049	<.0001	0.1750	0.8390	<.0001
			vs. PBS (Sham)	<.0001	<.0001	0.1082	<.0001	<.0001	<.0001	<.0001
		IgG2a	Median (Q1, Q3)	38,400 ( 12,900 , 76,800 )	583 ( 75 , 3,733 )	50 ( 50 , 50 )	1,733 ( 425 , 4,533 )	4,000 ( 1,200 , 9,600 )	50 ( 50 , 50 )	1,200 ( 600 , 2,933 )	50 ( 50 , 50 )
			GEO Mean (GSE)	12,800 ( 4.12 )	424 ( 3.03 )	50 ( 1.00 )	898 ( 2.86 )	3,200 ( 1.88 )	50 ( 1.00 )	1,199 ( 1.64 )	50 ( 1.00 )
			vs. V:NLP	0.0064
			vs. F1:NLP	<.0001	0.2331
			vs. F1:V:NLP	0.1246	0.9721	0.0165
			vs. V:NLP + Alu	0.6447	0.5079	0.0005	0.9799
			vs. F1:NLP + Alu	<.0001	0.0954	0.9999	0.0043	0.0001
			vs. F1:V:NLP + Alu	0.0816	0.9904	0.0280	1.0000	0.9502	0.0079
			vs. PBS (Sham)	<.0001	0.0927	0.9999	0.0042	<.0001	1.0000	0.0076
	aPairwise treatment groups (n = 4 per group) were compared by negative binomial generalized linear mixed model. The multiplicity was adjusted by Tukey’s method.
