# Supplementary material for: Nanolipoprotein particle (NLP) vaccine confers protection against Yersinia pestis aerosol challenge in a BALB/c mouse model
Source: Front Immunol. 2025 Jun 26;16:1603710. doi: 10.3389/fimmu.2025.1603710 (PMC12241055; doi:10.3389/fimmu.2025.1603710)
Supplement: Supplementary file 7 [file Table6.xlsx]

## Sheet: Table
	Supplementary Table 6. Spleen and lung bacterial load 3 days post challenge.
	Tissue	Statistics	Vaccine Groupsa
			F1V + Alu	V:NLP	F1:NLP	F1:V:NLP	V:NLP + Alu	F1:NLP + Alu	F1:V:NLP + Alu	PBS (Sham)
	Spleen	Median (Q1, Q3)	0.00E+00 ( 0.00E+00 , 1.20E+02 )	5.80E+06 ( 3.85E+04 , 3.50E+08 )	1.15E+02 ( 9.50E+01 , 2.15E+02 )	6.50E+02 ( 0.00E+00 , 1.90E+03 )	4.30E+05 ( 3.85E+03 , 7.35E+06 )	0.00E+00 ( 0.00E+00 , 0.00E+00 )	0.00E+00 ( 0.00E+00 , 0.00E+00 )	2.40E+05 ( 4.65E+04 , 6.45E+07 )
		GEO Mean (GSE)	4.93E+00 ( 4.93 )	4.28E+06 ( 13.95 )	1.33E+02 ( 1.28 )	1.07E+02 ( 10.57 )	2.30E+05 ( 9.05 )	0 ( 0 )	0 ( 0 )	8.96E+05 ( 8.94 )
		vs. V:NLP	0.0078
		vs. F1:NLP	0.4187	0.0002
		vs. F1:V:NLP	0.2784	0.0050	0.1940
		vs. V:NLP + Alu	0.0128	0.0764	0.0004	0.0118
		vs. F1:NLP + Alu	0.1880	0.0017	<.0001	0.0285	0.0015
		vs. F1:V:NLP + Alu	0.1880	0.0017	<.0001	0.0285	0.0015	1
		vs. PBS (Sham)	0.0104	0.3584	0.0004	0.0078	0.2436	0.0019	0.0019
	Lung	Median (Q1, Q3)	9.50E+01 ( 0.00E+00 , 2.90E+02 )	1.03E+09 ( 9.60E+08 , 1.12E+09 )	0.00E+00 ( 0.00E+00 , 0.00E+00 )	5.60E+08 ( 7.60E+06 , 1.35E+09 )	5.52E+08 ( 1.89E+08 , 5.83E+08 )	9.50E+03 ( 3.50E+01 , 7.70E+06 )	7.00E+01 ( 3.50E+01 , 3.15E+02 )	9.25E+08 ( 8.50E+08 , 1.51E+09 )
		GEO Mean (GSE)	3.02E+01 ( 5.66 )	1.03E+09 ( 1.04 )	0 ( 0 )	1.79E+08 ( 4.95 )	3.93E+08 ( 1.44 )	1.37E+04 ( 35.02 )	9.17E+01 ( 1.91 )	1.06E+09 ( 1.20 )
		vs. V:NLP	<.0001
		vs. F1:NLP	0.0298	<.0001
		vs. F1:V:NLP	0.0004	0.5565	0.0002
		vs. V:NLP + Alu	0.0001	0.0168	<.0001	0.7636
		vs. F1:NLP + Alu	0.0137	0.0177	0.0066	0.0358	0.0309
		vs. F1:V:NLP + Alu	0.9399	<.0001	0.0008	<.0001	<.0001	0.0041
		vs. PBS (Sham)	<.0001	0.7520	<.0001	0.5966	0.0196	0.0182	<.0001
	aThe CFU counts for each treatment group (n = 3) were summaried with Median (Q1, Q3) and Geometric Mean (GSE). Negative binomial regression was used for the pairwise treatment groups comparisons. Analysis was implemented in SAS version 9.4 (SAS Institute Inc., Carry, NC).
