# Supplementary material for: Nanolipoprotein particle (NLP) vaccine confers protection against Yersinia pestis aerosol challenge in a BALB/c mouse model
Source: Front Immunol. 2025 Jun 26;16:1603710. doi: 10.3389/fimmu.2025.1603710 (PMC12241055; doi:10.3389/fimmu.2025.1603710)
Supplement: Supplementary file 8 [file Table7.xlsx]

## Sheet: Table
			A														B
			Lung														Spleen
			Cytokinesa		PBS (Sham)	F1V + Alu	F1:NLP	F1:NLP + Alu	V:NLP	V:NLP + Alu	F1:V:NLP	F1:V:NLP + Alu					Cytokinesa		PBS (Sham)	F1V + Alu	F1:NLP	F1:NLP + Alu	V:NLP	V:NLP + Alu	F1:V:NLP	F1:V:NLP + Alu
			G-CSF		351.692	6.7686	5.07172	31.7272	760.328	551.789	401.936	1.66016					G-CSF		181.656	1.66016	1.66016	2.66541	339.639	87.6433	29.8359	1.66016
			IL-10		21.5466	10.2863	10.931	13.8087	28.0369	18.7338	14.6	10.0125					IL-10		4.389	3.2841	1.22199	2.87545	6.92213	10.5088	1.38707	2.37758
			IL-3		0.512695	0.512695	0.512695	0.423579	0.512695	0.243901	0.376488	0.512695					IL-3		0.512695	0.512695	0.512695	0.512695	0.512695	0.512695	0.512695	0.512695
			LIF		777.9	14.5363	6.58328	64.0252	1194.67	1154.13	596.615	3.53911					LIF		13.0343	3.59243	3.07617	3.07617	48.5759	34.611	3.07617	3.07617
			IL-1 beta		440.514	21.6484	17.8468	82.287	588.759	682.786	417.154	13.3994					IL-1 beta		84.6704	10.1476	11.4187	12.8302	147.002	56.9869	15.8926	7.282
			IL-2		12.4231	11.0994	8.9722	9.5595	12.8217	10.9329	8.67324	7.14682					IL-2		2.57452	1.60735	1.59912	1.59912	5.08448	4.845	1.59912	1.59912
			M-CSF		5.39586	2.44963	2.18473	4.18386	8.6074	12.8601	6.16253	1.07521					M-CSF		5.54982	5.43525	6.93843	2.38583	9.86008	9.94278	1.55988	7.02792
			IP-10 (CXCL10)		487.655	169.636	157.479	350.365	643.81	655.782	436.931	115.508					IP-10 (CXCL10)		1296.08	161.552	187.069	120.311	1565.57	1965.54	128.552	148.23
			IL-4		8.6574	5.87188	3.82956	33.3114	13.3987	13.1312	8.23372	7.38933					IL-4		3.07722	5.45337	3.9623	2.67675	6.47548	14.3297	1.12305	3.5538
			IL-5		5.20833	46.5	5.3024	83.9904	12.6791	135.44	5.54274	16.2286					IL-5		2.51465	3.3139	2.51465	2.51465	2.72355	24.6686	2.51465	2.51465
			IL-6		12504.8	70.983	47.2382	267.373	24295	17685.5	6492.66	28.4693					IL-6		580.295	16.063	16.3709	7.20215	1784.61	533.559	30.6384	7.20215
			IFN alpha		7.71484	7.79887	7.71484	9.21599	9.23269	14.7224	9.15797	7.71484					IFN alpha		7.71484	7.71484	7.71484	7.71484	8.3685	7.71484	7.71484	7.71484
			IL-22		1526.51	10.0948	20.5347	364.703	1733.62	2112.47	894.315	7.9261					IL-22		59.3114	11.5043	10.8887	10.8887	142.675	31.4283	10.8887	10.8887
			IL-9		177.083	87.4804	62.5483	127.341	252.499	204.939	149.46	54.8967					IL-9		21.5088	26.1463	21.5088	21.5088	29.39	26.5821	21.5088	21.5088
			MCP-1 (CCL2)		6590.78	254.395	149.517	806.132	12099.5	8064.17	2965.81	23.3441					MCP-1 (CCL2)		291.051	12.1649	6.86035	6.86035	586.519	535.769	6.86035	6.86035
			MCP-3 (CCL7)		738.703	154.831	89.7025	371.931	762.349	872.833	563.914	50.3895					MCP-3 (CCL7)		385.628	15.158	15.3237	13.6212	1300.77	337.551	26.4264	13.2242
			MIP-1 alpha (CCL3)		585.704	27.979	23.5379	126.788	700.038	985.38	542.876	18.1056					MIP-1 alpha (CCL3)		240.824	29.3321	39.8849	24.589	535.317	198.934	21.845	33.1047
			TNF alpha		272.683	5.85613	4.08812	30.9232	275.704	204.278	157.146	3.4803					TNF alpha		14.5797	3.77491	2.7832	2.7832	22.1563	13.6464	2.7832	2.7832
			RANTES (CCL5)		867.279	910.207	827.816	979.674	967.313	1016.44	774.514	838.251					RANTES (CCL5)		1031.36	2801.12	2830.64	1096	1137.2	1170.86	1165.98	1683.76
			GRO-alpha (CXCL1)		2187.74	174.425	100.932	643.351	4977.23	5550.16	3103.27	81.8793					GRO-alpha (CXCL1)		1805.39	26.616	24.7042	53.7193	2138.59	637.367	410.172	16.7804
			GM-CSF		257.658	5.4034	5.76756	25.8042	232.836	257.313	141.239	3.2391					GM-CSF		5.01998	4.52309	3.14941	3.14941	12.4076	10.1812	3.14941	3.14941
			IL-12p70		65.3772	11.1101	13.2988	45.3405	68.6172	93.5677	54.2053	11.1449					IL-12p70		9.54874	3.1083	1.89789	1.87759	18.1284	28.0119	1.9165	1.02125
			IFN gamma		1361.2	17.9599	20.4039	180.526	1754.15	1503.83	328.797	8.50678					IFN gamma		497.449	12.9491	12.8822	3.06389	1403.42	2207.55	3.72256	3.44487
			IL-17A (CTLA-8)		788.799	13.7751	3.47828	164.594	1223.98	958.307	915.201	2.5389					IL-17A (CTLA-8)		3.46641	1.33061	1.57471	1.57471	10.3298	2.51362	1.57471	1.57471
			IL-31		9.47266	9.47266	9.47266	6.49261	9.47266	4.33567	4.1077	9.47266					IL-31		9.47266	9.47266	9.47266	9.47266	9.47266	9.47266	9.47266	9.47266
			MIP-1 beta (CCL4)		440.427	47.5536	40.1082	154.548	698.823	621.824	435.007	34.1478					MIP-1 beta (CCL4)		177.199	56.631	111.434	81.7462	373.742	183.531	67.0976	88.9402
			IL-18		175.677	35.5469	35.5469	35.5469	346.872	35.5469	35.5469	35.5469					IL-18		123.437	35.5469	35.5469	35.5469	332.412	95.4101	35.5469	35.5469
			IL-28		165.199	245.107	263.501	253.32	109.493	218.329	144	258.275					IL-28		28.7207	18.6131	41.6968	53.3221	92.7819	211.276	25.8307	16.5484
			Eotaxin		1102.04	1917.79	1312.38	1339.04	1403.75	1117.16	698.49	1024.51					Eotaxin		957.2	142.671	177.901	149.427	1378.76	486.967	221.49	206.984
			ENA-78 (CXCL5)		147.986	86.9012	89.5459	41.5881	175.031	223.82	84.2663	87.1132					ENA-78 (CXCL5)		46.2355	42.2482	24.2788	44.1244	41.7891	55.5176	82.9265	18.1779
			IL-1 alpha		353.501	30.2068	23.385	90.8219	370.461	401.961	282.639	19.4708					IL-1 alpha		240.441	14.081	10.887	13.284	205.732	160.737	22.2567	6.06428
			MIP-2 alpha (CXCL2)		1751.37	28.4653	29.6432	214.436	1696.15	2780.44	1952.62	19.4552					MIP-2 alpha (CXCL2)		67.9687	12.0472	13.5558	11.4368	162.842	34.159	13.2657	11.8472
			IL-15		20.5037	13.8479	11.6975	16.51	26.6528	33.2227	16.3839	6.08753					IL-15		3.40187	3.48803	2.26273	2.2583	5.86143	7.67413	2.2583	2.2583
			IL-23		8.74023	6.84823	8.12974	9.46458	8.64432	13.6517	10.2541	6.49334					IL-23		8.74023	8.74023	8.74023	8.74023	8.74023	8.74023	8.74023	8.74023
			IL-27		52.7265	11.8073	11.5916	17.7658	82.0431	42.2673	31.1388	8.60651					IL-27		18.5604	8.72033	7.25815	4.44494	41.9495	38.6644	3.75444	4.77368
			IL-13		14.1932	4.50171	6.96363	17.4592	21.2485	20.8408	12.5341	16.0968					IL-13		5.84683	4.39734	3.05176	3.05176	11.4793	7.6715	3.05176	3.05176
			a The cytokine results are shown as the Geometric Mean (pg/ml).														a The cytokine results are shown as the Geometric Mean (pg/ml).
