# Supplementary material for: Nanolipoprotein particle (NLP) vaccine confers protection against Yersinia pestis aerosol challenge in a BALB/c mouse model
Source: Front Immunol. 2025 Jun 26;16:1603710. doi: 10.3389/fimmu.2025.1603710 (PMC12241055; doi:10.3389/fimmu.2025.1603710)
Supplement: Supplementary file 9 [file Table8.xlsx]

## Sheet: Table
		Supplementary Table 8. Anti-CO92 TS antibody titers three days post-challenge with Y. pestis CO92
		Antibody	Statistics	Vaccine Groupsa
				F1V + Alu	V:NLP	F1:NLP	F1:V:NLP	V:NLP + Alu	F1:NLP + Alu	F1:V:NLP + Alu	PBS (Sham)
		IgG	Median (Q1, Q3)	12,800 ( 12,800 , 34,133 )	50 ( 50 , 50 )	4,267 ( 1,067 , 8,533 )	333 ( 267 , 400 )	50 ( 50 , 50 )	12,800 ( 12,800 , 16,000 )	25,600 ( 12,800 , 25,600 )	50 ( 50 , 50 )
			GEO Mean (GSE)	17,418 ( 1.36 )	50 ( 1.00 )	3,200 ( 1.84 )	317 ( 1.26 )	50 ( 1.00 )	13,788 ( 1.08 )	20,319 ( 1.26 )	50 ( 1.00 )
			vs. V:NLP	<.0001
			vs. F1:NLP	<.0001	<.0001
			vs. F1:V:NLP	<.0001	<.0001	<.0001
			vs. V:NLP + Alu	<.0001	1.0000	<.0001	<.0001
			vs. F1:NLP + Alu	0.9892	<.0001	0.0009	<.0001	<.0001
			vs. F1:V:NLP + Alu	0.9994	<.0001	<.0001	<.0001	<.0001	0.8571
			vs. PBS (Sham)	<.0001	1.0000	<.0001	<.0001	1.0000	<.0001	<.0001
		IgG1	Median (Q1, Q3)	80,000 ( 80,000 , 480,000 )	50 ( 50 , 50 )	25,600 ( 17,067 , 42,667 )	2,400 ( 1,600 , 3,200 )	200 ( 100 , 200 )	213,333 ( 160,000 , 640,000 )	133,333 ( 80,000 , 160,000 )	50 ( 50 , 100 )
			GEO Mean (GSE)	137,159 ( 1.71 )	50 ( 1.00 )	25,600 ( 1.31 )	2,263 ( 1.41 )	159 ( 1.26 )	274,318 ( 1.54 )	117,579 ( 1.23 )	58 ( 1.17 )
			vs. V:NLP	<.0001
			vs. F1:NLP	<.0001	<.0001
			vs. F1:V:NLP	<.0001	<.0001	<.0001
			vs. V:NLP + Alu	<.0001	<.0001	<.0001	<.0001
			vs. F1:NLP + Alu	0.4904	<.0001	<.0001	<.0001	<.0001
			vs. F1:V:NLP + Alu	0.8584	<.0001	0.0002	<.0001	<.0001	0.0193
			vs. PBS (Sham)	<.0001	0.9900	<.0001	<.0001	0.0028	<.0001	<.0001
		IgG2a	Median (Q1, Q3)	50 ( 50 , 117 )	50 ( 50 , 50 )	50 ( 50 , 50 )	50 ( 50 , 50 )	50 ( 50 , 50 )	50 ( 50 , 50 )	50 ( 50 , 50 )	50 ( 50 , 50 )
			GEO Mean (GSE)	63 ( 1.26 )	50 ( 1.00 )	50 ( 1.00 )	50 ( 1.00 )	50 ( 1.00 )	50 ( 1.00 )	50 ( 1.00 )	50 ( 1.00 )
			vs. V:NLP	0.8436
			vs. F1:NLP	0.9010	1.0000
			vs. F1:V:NLP	0.9162	1.0000	1.0000
			vs. V:NLP + Alu	0.8795	1.0000	1.0000	1.0000
			vs. F1:NLP + Alu	0.8689	1.0000	1.0000	1.0000	1.0000
			vs. F1:V:NLP + Alu	0.8450	1.0000	1.0000	1.0000	1.0000	1.0000
			vs. PBS (Sham)	0.8491	1.0000	1.0000	1.0000	1.0000	1.0000	1.0000
		aData were log10 transformed prior to analysis (n = 3 per group, with the exception of F1:V:NLP IgG, IgG1 and IgG2a and V:NLP + Alu IgG2a where n = 2). Pairwise treatment groups were compared by negative binomial generalized linear mixed model. The multiplicity was adjusted by Tukey’s method. Analysis was implemented in SAS version 9.4 (SAS Institute Inc., Carry, NC).
